# Supplementary material for: AMEND: active module identification using experimental data and network diffusion
Source: BMC Bioinformatics. 2023 Jul 6;24:277. doi: 10.1186/s12859-023-05376-z (PMC10324253; doi:10.1186/s12859-023-05376-z)
Supplement: Supplementary file 11 — Additional file 11. Consistency Analysis. Sheet 1: Results of consistency analysis, showing the Jaccard Index and the Nested Index for various comparison groups across different module sizes. Sheet 2: List of genes found in common between at least two modules from the BBN mouse data. Sheet 3: ORA was performed on all the modules, excluding the shared genes. This table shows the number of modules each pathway was associated with. The purpose was to assess the biological plausibility of the genes not shared between modules. [file 12859_2023_5376_MOESM11_ESM.xlsx]

## Sheet: Sheet 1
		Genes
		Jaccard Index (p-value*)			Nested Index (p-value)
	Dataset Comparisons**	N=10	N=20	N=30	N=10	N=20	N=30
ECI	1-2 vs. 3-4	0 (1)	0.022 (0.046)	0 (1)	0 (1)	0.059 (0.050)	0 (1)
	1-3 vs. 2-4	0.077 (0.002)	0 (1)	0.038 (0.001)	0.5 (0.002)	0 (1)	0.074 (0.003)
	1-4 vs. 2-3	0.083 (0.002)	0.058 (< 0.001)	0.095 (< 0.001)	0.5 (0.002)	0.2 (< 0.001)	0.175 (< 0.001)
	Mean	0.053	0.027	0.044	0.333	0.086	0.083
* p-values were obtained using a bootstrap approach.
**For the ECI comparisons, 1-2 vs. 3-4 represents the comparison of the module obtained from the ECIs calculated from datasets 1 and 2 against the module obtained from the ECIs calculated from datasets 3 and 4.

## Sheet: Sheet 2
List of common genes
Ccna2
Bub1b
Egfr
Cdk6
Prc1
Cdc20
Rrm2
Lmnb1
Mki67
Asf1b

## Sheet: Sheet 3
Pathways	Module Count
Cell Cycle	9
Cell Cycle, Mitotic	8
Cell Cycle Checkpoints	6
M Phase	6
Mitotic Metaphase and Anaphase	6
S Phase	6
DNA Replication	5
G2/M Checkpoints	5
Mitotic Anaphase	5
Switching of origins to a post-replicative state	5
Synthesis of DNA	5
Amplification of signal from unattached kinetochores via a MAD2 inhibitory signal	4
Amplification of signal from the kinetochores	4
EML4 and NUDC in mitotic spindle formation	4
Gene expression (Transcription)	4
Generic Transcription Pathway	4
Mitotic Prometaphase	4
Orc1 removal from chromatin	4
Regulation of APC/C activators between G1/S and early anaphase	4
Resolution of Sister Chromatid Cohesion	4
RNA Polymerase II Transcription	4
Activation of APC/C and APC/C:Cdc20 mediated degradation of mitotic proteins	3
APC:Cdc20 mediated degradation of cell cycle proteins prior to satisfation of the cell cycle checkpoint	3
APC/C-mediated degradation of cell cycle proteins	3
APC/C:Cdc20 mediated degradation of mitotic proteins	3
APC/C:Cdc20 mediated degradation of Securin	3
APC/C:Cdh1 mediated degradation of Cdc20 and other APC/C:Cdh1 targeted proteins in late mitosis/early G1	3
Assembly of the pre-replicative complex	3
Autodegradation of Cdh1 by Cdh1:APC/C	3
Autodegradation of the E3 ubiquitin ligase COP1	3
Cdc20:Phospho-APC/C mediated degradation of Cyclin A	3
CDK-mediated phosphorylation and removal of Cdc6	3
Cellular responses to external stimuli	3
Cellular responses to stress	3
Cyclin A:Cdk2-associated events at S phase entry	3
Cyclin E associated events during G1/S transition	3
DNA Replication Pre-Initiation	3
G1/S DNA Damage Checkpoints	3
G1/S Transition	3
G2/M Transition	3
Mitotic G1 phase and G1/S transition	3
Mitotic G2-G2/M phases	3
Mitotic Spindle Checkpoint	3
p53-Dependent G1 DNA Damage Response	3
p53-Dependent G1/S DNA damage checkpoint	3
Post-translational protein modification	3
Regulation of mitotic cell cycle	3
SCF(Skp2)-mediated degradation of p27/p21	3
Separation of Sister Chromatids	3
Stabilization of p53	3
SUMOylation of DNA replication proteins	3
The role of GTSE1 in G2/M progression after G2 checkpoint	3
Transcriptional regulation by RUNX1	3
Transcriptional regulation by RUNX2	3
Transcriptional regulation by RUNX3	3
Transcriptional Regulation by TP53	3
ABC-family proteins mediated transport	2
Activation of ATR in response to replication stress	2
Activation of NF-kappaB in B cells	2
Activation of the pre-replicative complex	2
Adaptive Immune System	2
Antigen processing-Cross presentation	2
Antigen processing: Ubiquitination & Proteasome degradation	2
APC/C:Cdc20 mediated degradation of Cyclin B	2
Apoptotic cleavage of cell adhesion proteins	2
Asymmetric localization of PCP proteins	2
AUF1 (hnRNP D0) binds and destabilizes mRNA	2
Beta-catenin independent WNT signaling	2
C-type lectin receptors (CLRs)	2
CDT1 association with the CDC6:ORC:origin complex	2
Cellular response to hypoxia	2
Cellular Senescence	2
Class I MHC mediated antigen processing & presentation	2
CLEC7A (Dectin-1) signaling	2
Cross-presentation of soluble exogenous antigens (endosomes)	2
Cyclin D associated events in G1	2
Dectin-1 mediated noncanonical NF-kB signaling	2
Degradation of AXIN	2
Degradation of beta-catenin by the destruction complex	2
Degradation of DVL	2
Degradation of GLI1 by the proteasome	2
Deubiquitination	2
Downstream signaling events of B Cell Receptor (BCR)	2
Downstream TCR signaling	2
FBXL7 down-regulates AURKA during mitotic entry and in early mitosis	2
Fc epsilon receptor (FCERI) signaling	2
FCERI mediated NF-kB activation	2
FLT3 Signaling	2
G1 Phase	2
GLI3 is processed to GLI3R by the proteasome	2
Hedgehog 'off' state	2
Hedgehog 'on' state	2
Hedgehog ligand biogenesis	2
Interleukin-1 family signaling	2
Interleukin-1 signaling	2
Intracellular signaling by second messengers	2
MAPK family signaling cascades	2
MAPK1/MAPK3 signaling	2
MAPK6/MAPK4 signaling	2
Metabolism of amino acids and derivatives	2
Metabolism of non-coding RNA	2
Metabolism of polyamines	2
Metabolism of proteins	2
Metabolism of RNA	2
mRNA Splicing	2
mRNA Splicing - Major Pathway	2
mRNA Splicing - Minor Pathway	2
Neddylation	2
NIK-->noncanonical NF-kB signaling	2
Oncogene Induced Senescence	2
Oxygen-dependent proline hydroxylation of Hypoxia-inducible Factor Alpha	2
p53-Independent DNA Damage Response	2
p53-Independent G1/S DNA damage checkpoint	2
PCP/CE pathway	2
Phosphorylation of the APC/C	2
PIP3 activates AKT signaling	2
Processing of Capped Intron-Containing Pre-mRNA	2
PTEN Regulation	2
RAF/MAP kinase cascade	2
Regulation of mRNA stability by proteins that bind AU-rich elements	2
Regulation of ornithine decarboxylase (ODC)	2
Regulation of PTEN stability and activity	2
Regulation of RAS by GAPs	2
Regulation of RUNX2 expression and activity	2
Regulation of RUNX3 expression and activity	2
RHO GTPases Activate Formins	2
RUNX1 regulates transcription of genes involved in differentiation of HSCs	2
Senescence-Associated Secretory Phenotype (SASP)	2
Signaling by Hedgehog	2
Signaling by Interleukins	2
Signaling by the B Cell Receptor (BCR)	2
Signaling by WNT	2
SLBP Dependent Processing of Replication-Dependent Histone Pre-mRNAs	2
SLBP independent Processing of Histone Pre-mRNAs	2
snRNP Assembly	2
TCF dependent signaling in response to WNT	2
TCR signaling	2
TNFR2 non-canonical NF-kB pathway	2
TP53 Regulates Transcription of Cell Cycle Genes	2
Ub-specific processing proteases	2
Ubiquitin Mediated Degradation of Phosphorylated Cdc25A	2
Ubiquitin-dependent degradation of Cyclin D	2
UCH proteinases	2
APC-Cdc20 mediated degradation of Nek2A	1
Apoptosis	1
Apoptotic cleavage of cellular proteins	1
Apoptotic execution phase	1
Apoptotic factor-mediated response	1
Condensation of Prophase Chromosomes	1
Conversion from APC/C:Cdc20 to APC/C:Cdh1 in late anaphase	1
Cytochrome c-mediated apoptotic response	1
Cytokine Signaling in Immune system	1
Developmental Biology	1
DNA Damage/Telomere Stress Induced Senescence	1
ESR-mediated signaling	1
Formation of RNA Pol II elongation complex	1
Formation of the Early Elongation Complex	1
FOXO-mediated transcription of cell cycle genes	1
G alpha (q) signalling events	1
G0 and Early G1	1
HDR through Homologous Recombination (HRR)	1
HDR through Homologous Recombination (HRR) or Single Strand Annealing (SSA)	1
Hemostasis	1
Homologous DNA Pairing and Strand Exchange	1
Homology Directed Repair	1
Inactivation of APC/C via direct inhibition of the APC/C complex	1
Inhibition of the proteolytic activity of APC/C required for the onset of anaphase by mitotic spindle checkpoint components	1
Innate Immune System	1
Major pathway of rRNA processing in the nucleolus and cytosol	1
mRNA Capping	1
Nuclear Envelope (NE) Reassembly	1
Nuclear Pore Complex (NPC) Disassembly	1
Phosphorylation of Emi1	1
PI3K/AKT activation	1
Platelet activation, signaling and aggregation	1
Programmed Cell Death	1
Regulation of TP53 Activity through Phosphorylation	1
Resolution of D-Loop Structures	1
Resolution of D-loop Structures through Holliday Junction Intermediates	1
RHO GTPase Effectors	1
RNA Pol II CTD phosphorylation and interaction with CE	1
RNA Polymerase II Transcription Elongation	1
rRNA processing	1
rRNA processing in the nucleus and cytosol	1
Signal Transduction	1
Signaling by NODAL	1
Signaling by Rho GTPases	1
SUMO E3 ligases SUMOylate target proteins	1
SUMOylation	1
SUMOylation of intracellular receptors	1
TP53 Regulates Transcription of DNA Repair Genes	1
TP53 Regulates Transcription of Genes Involved in G1 Cell Cycle Arrest	1
Transport of small molecules	1
